# Supplementary material for: Gene Expression Analysis of Environmental Temperature and High-Fat Diet-Induced Changes in Mouse Supraclavicular Brown Adipose Tissue
Source: Cells. 2021 Jun 2;10(6):1370. doi: 10.3390/cells10061370 (PMC8226907; doi:10.3390/cells10061370)
Supplement: Supplementary file 1 [file cells-10-01370-s001.zip]

Archive with 1 entries (1 files):
- cells-1140020-supplementary.pdf
